# Supplementary material for: Clinical experience of treatment of immunocompromised individuals with persistent SARS-CoV-2 infection based on drug resistance mutations determined by genomic analysis: a descriptive study
Source: BMC Infect Dis. 2023 Nov 9;23:780. doi: 10.1186/s12879-023-08797-6 (PMC10636837; doi:10.1186/s12879-023-08797-6)
Supplement: Supplementary file 1 — Additional file 1. Whole genome sequencing data of the 31 SARS-CoV-2 samples in our study. [file 12879_2023_8797_MOESM1_ESM.xlsx]

## Sheet: Whole genome sequencing data
Whole genome sequencing data of the 31 SARS-CoV-2 samples in our study
No.	Age	Sex	Sequence timing	URL to register the FASTA file	URL to register the Bam file
1	81	Female	before treatment for COVID-19	http://getentry.ddbj.nig.ac.jp/getentry/na/LC773213/?format=xml&filetype=html&trace=true&show_suppressed=false&limit=10	49
			29 days after initial sequence	http://getentry.ddbj.nig.ac.jp/getentry/na/LC773214/?format=xml&filetype=html&trace=true&show_suppressed=false&limit=10	https://ddbj.nig.ac.jp/search?query=%22DRR489576%22
			49 days after initial sequence	http://getentry.ddbj.nig.ac.jp/getentry/na/LC773215/?format=xml&filetype=html&trace=true&show_suppressed=false&limit=10
2	71	Male	before treatment for COVID-19	http://getentry.ddbj.nig.ac.jp/getentry/na/LC773216/?format=xml&filetype=html&trace=true&show_suppressed=false&limit=10
			15 days after initial sequence	http://getentry.ddbj.nig.ac.jp/getentry/na/LC773217/?format=xml&filetype=html&trace=true&show_suppressed=false&limit=10
3	66	Female	before treatment for COVID-19	http://getentry.ddbj.nig.ac.jp/getentry/na/LC773221/?format=xml&filetype=html&trace=true&show_suppressed=false&limit=10
			20 days after initial sequence	http://getentry.ddbj.nig.ac.jp/getentry/na/LC773222/?format=xml&filetype=html&trace=true&show_suppressed=false&limit=10
4	44	Male	before treatment for COVID-19	http://getentry.ddbj.nig.ac.jp/getentry/na/LC773223/?format=xml&filetype=html&trace=true&show_suppressed=false&limit=10
			17 days after initial sequence	http://getentry.ddbj.nig.ac.jp/getentry/na/LC773224/?format=xml&filetype=html&trace=true&show_suppressed=false&limit=10
5	80	Female	before treatment for COVID-19	http://getentry.ddbj.nig.ac.jp/getentry/na/LC773225/?format=xml&filetype=html&trace=true&show_suppressed=false&limit=10
			13 days after initial sequence	http://getentry.ddbj.nig.ac.jp/getentry/na/LC773226/?format=xml&filetype=html&trace=true&show_suppressed=false&limit=10	https://ddbj.nig.ac.jp/search?query=%22DRR489577%22
			28 days after initial sequence	http://getentry.ddbj.nig.ac.jp/getentry/na/LC773227/?format=xml&filetype=html&trace=true&show_suppressed=false&limit=10
6	35	Female	before treatment for COVID-19	http://getentry.ddbj.nig.ac.jp/getentry/na/LC773228/?format=xml&filetype=html&trace=true&show_suppressed=false&limit=10
			7 days after initial sequence	http://getentry.ddbj.nig.ac.jp/getentry/na/LC773229/?format=xml&filetype=html&trace=true&show_suppressed=false&limit=10	https://ddbj.nig.ac.jp/search?query=%22DRR489578%22
7	74	Male	before treatment for COVID-19	http://getentry.ddbj.nig.ac.jp/getentry/na/LC773232/?format=xml&filetype=html&trace=true&show_suppressed=false&limit=10
			32 days after initial sequence	http://getentry.ddbj.nig.ac.jp/getentry/na/LC773233/?format=xml&filetype=html&trace=true&show_suppressed=false&limit=10
8	78	Male	before treatment for COVID-19	http://getentry.ddbj.nig.ac.jp/getentry/na/LC773234/?format=xml&filetype=html&trace=true&show_suppressed=false&limit=10
			18 days after initial sequence	http://getentry.ddbj.nig.ac.jp/getentry/na/LC773235/?format=xml&filetype=html&trace=true&show_suppressed=false&limit=10	https://ddbj.nig.ac.jp/search?query=%22DRR489580%22
9	70	Female	before treatment for COVID-19	http://getentry.ddbj.nig.ac.jp/getentry/na/LC773236/?format=xml&filetype=html&trace=true&show_suppressed=false&limit=10
			23 days after initial sequence	http://getentry.ddbj.nig.ac.jp/getentry/na/LC773237/?format=xml&filetype=html&trace=true&show_suppressed=false&limit=10
10	80	Male	before treatment for COVID-19	http://getentry.ddbj.nig.ac.jp/getentry/na/LC773238/?format=xml&filetype=html&trace=true&show_suppressed=false&limit=10
			33 days after initial sequence	http://getentry.ddbj.nig.ac.jp/getentry/na/LC773239/?format=xml&filetype=html&trace=true&show_suppressed=false&limit=10
			46 days after initial sequence	http://getentry.ddbj.nig.ac.jp/getentry/na/LC773240/?format=xml&filetype=html&trace=true&show_suppressed=false&limit=10
11	49	Female	before treatment for COVID-19	http://getentry.ddbj.nig.ac.jp/getentry/na/LC773241/?format=xml&filetype=html&trace=true&show_suppressed=false&limit=10
			17 days after initial sequence	http://getentry.ddbj.nig.ac.jp/getentry/na/LC773242/?format=xml&filetype=html&trace=true&show_suppressed=false&limit=10
12	79	Female	approximately 3 months after onset	http://getentry.ddbj.nig.ac.jp/getentry/na/LC773218/?format=xml&filetype=html&trace=true&show_suppressed=false&limit=10
13	54	Male	55 days after onset	http://getentry.ddbj.nig.ac.jp/getentry/na/LC773243/?format=xml&filetype=html&trace=true&show_suppressed=false&limit=10
14	81	Male	74 days after onset	http://getentry.ddbj.nig.ac.jp/getentry/na/LC773244/?format=xml&filetype=html&trace=true&show_suppressed=false&limit=10
15	81	Male	173 days after onset	http://getentry.ddbj.nig.ac.jp/getentry/na/LC773245/?format=xml&filetype=html&trace=true&show_suppressed=false&limit=10	https://ddbj.nig.ac.jp/search?query=%22DRR489581%22
16	54	Female	125 days after onset	http://getentry.ddbj.nig.ac.jp/getentry/na/LC773246/?format=xml&filetype=html&trace=true&show_suppressed=false&limit=10	https://ddbj.nig.ac.jp/search?query=%22DRR489582%22
17	82	Male	18 days after onset	http://getentry.ddbj.nig.ac.jp/getentry/na/LC773247/?format=xml&filetype=html&trace=true&show_suppressed=false&limit=10	https://ddbj.nig.ac.jp/search?query=%22DRR489579%22
